# Supplementary material for: Inulin Reverses Intestinal Mrp2 Downregulation in a Diet-Induced Obesity Mouse Model: Role of Intestinal Microbiota as a Pivotal Modulator
Source: Pharmaceutics. 2025 Dec 6;17(12):1575. doi: 10.3390/pharmaceutics17121575 (PMC12736295; doi:10.3390/pharmaceutics17121575)
Supplement: Supplementary file 1 [file pharmaceutics-17-01575-s001.zip]

Archive with 2 entries (2 files):
- Figure_S8_Rarefaction_diversity.pdf
- Supplementary_Materials-Zecchinati_2025.pdf
